# Supplementary material for: An artificial intelligence prediction model based on extracellular matrix proteins for the prognostic prediction and immunotherapeutic evaluation of ovarian serous adenocarcinoma
Source: Front Mol Biosci. 2023 Jun 14;10:1200354. doi: 10.3389/fmolb.2023.1200354 (PMC10301747; doi:10.3389/fmolb.2023.1200354)
Supplement: Supplementary file 1 [file Table2.XLSX]

## Sheet: drug interaction
gene	drug
TG	GENISTEIN
TG	CALCITRIOL
TG	AMINOGLUTETHIMIDE
TG	AMIODARONE
TG	ALCOHOL
TG	OCTREOTIDE
TG	ACEBUTOLOL
TG	HEXAMETHYLENEBISACETAMIDE
TG	ALDESLEUKIN
TG	PHENYTOIN
TG	PREDNISONE
TG	DEXAMETHASONE
TG	ISOTRETINOIN
TG	PREDNISOLONE
TG	AZACITIDINE
TG	RETINOL
TG	ROSIGLITAZONE
TG	FLUDEOXYGLUCOSE-F18
TP53	BORTEZOMIB
TP53	ALEXIDINE DIHYDROCHLORIDE
TP53	E-FLUPENTIXOL
TP53	DOXORUBICIN
TP53	N6-BENZYLADENOSINE
TP53	CLOFOCTOL
TP53	TAMOXIFEN CITRATE
TP53	DOPAMINE
TP53	EMODIN
TP53	MERCAPTOPURINE
TP53	CHEMBL261123
TP53	(Z)-PIPLARTINE
TP53	MICHLER'S KETONE
TP53	CAPIVASERTIB
TP53	FENRETINIDE
TP53	METHIMAZOLE
TP53	RG-7602
TP53	DAUNORUBICIN HYDROCHLORIDE
TP53	PAROXETINE HYDROCHLORIDE
TP53	RHODOMYRTOXIN B
TP53	CHEMBL261118
TP53	ZIRAM
TP53	DAIDZEIN
TP53	CHEMBL1241268
TP53	CHLORPROMAZINE
TP53	ENALAPRIL
TP53	CHEMBL578890
TP53	TRIFLOXYSTROBIN
TP53	LOPERAMIDE
TP53	CHEMBL261693
TP53	O-DEMETHYLATED ADAPALENE
TP53	MELPHALAN
TP53	METHYL ROBUSTONE
TP53	CHEMBL265686
TP53	AVASTIN
TP53	TEMOZOLOMIDE
TP53	FURAZOLIDONE
TP53	TANESPIMYCIN
TP53	DAUNORUBICIN
TP53	SERDEMETAN
TP53	CHEMBL1702181
TP53	KINETIN RIBOSIDE
TP53	CHEMBL1397308
TP53	CHEMBL528807
TP53	DINOSEB
TP53	CHEMBL405914
TP53	CHEMBL1169388
TP53	CYAZOFAMID
TP53	CHEMBL422942
TP53	CHEMBL16685
TP53	TPCK
TP53	IOXYNIL
TP53	CHEMBL405317
TP53	ALT-801
TP53	ATRACTYLENOLIDE I
TP53	HOMIDIUM BROMIDE
TP53	TEBUFENPYRAD
TP53	ROTENONE
TP53	STREPTONIGRIN
TP53	CETUXIMAB
TP53	CHEMBL578512
TP53	(R,S)-INDATRALINE
TP53	PEMBROLIZUMAB
TP53	GEMCITABINE
TP53	CARBOPLATIN
TP53	TRACAZOLATE
TP53	CHEMBL533226
TP53	PLUMBAGIN
TP53	IODOACETAMIDE
TP53	CHEMBL271023
TP53	CHEMBL408653
TP53	BEVACIZUMAB
TP53	BENZO(K)FLUORANTHENE
TP53	INDOPROFEN
TP53	BROXYQUINOLINE
TP53	CARBENDAZIM
TP53	CHEMBL267160
TP53	CHEMBL285819
TP53	MITOXANTRONE
TP53	LY-3009120
TP53	GENISTEIN
TP53	CHEMBL1214407
TP53	GARLIC
TP53	CIS-RESVERATROL
TP53	CHEMBL408850
TP53	BITHIONOL
TP53	CHLOROTHALONIL
TP53	PD-0325901
TP53	(S)APOMORPHINE
TP53	CHEMBL177809
TP53	ABEMACICLIB
TP53	IRINOTECAN
TP53	RIBAVIRIN
TP53	CHEMBL27006
TP53	CADMIUM DICHLORIDE
TP53	HYDRALAZINE HYDROCHLORIDE
TP53	CHEMBL579550
TP53	SALMETEROL XINAFOATE
TP53	DIHYDROGAMBOGIC ACID
TP53	CHLORAMBUCIL
TP53	CHEMBL1346468
TP53	ACEQUINOCYL
TP53	PIPLARTINE
TP53	CLIOQUINOL
TP53	METHYLENE BLUE
TP53	CLOTRIMAZOLE
TP53	MUNDULONE
TP53	4-ISOTHIOUREIDOBUTYRONITRILE
TP53	PF-04217903
TP53	4-METHOXYDALBERGIONE
TP53	IODOQUINOL
TP53	PIMOZIDE
TP53	CHEMBL2002487
TP53	CHEMBL1333386
TP53	IBRUTINIB
TP53	CHEMBL201325
TP53	3',4' DICHLOROBENZAMIL
TP53	QUINALIZARIN
TP53	BENZETHONIUM CHLORIDE
TP53	CHEMBL1343568
TP53	GRANISETRON
TP53	NEBULARINE
TP53	FANCHININ
TP53	TRIFLUPROMAZINE
TP53	CHEMBL259422
TP53	APOMORPHINE
TP53	CHEMBL582473
TP53	CHEMBL88272
TP53	CHEMBL1801219
TP53	SAPANISERTIB
TP53	CHEMBL184450
TP53	OLVANIL
TP53	BENOMYL
TP53	ALPHA-NAPHTHOFLAVONE
TP53	DEMCIZUMAB
TP53	CHEMBL421215
TP53	CHEMBL530049
TP53	OXALIPLATIN
TP53	CHEMBL260213
TP53	KRESOXIM-METHYL
TP53	OLEOYL DOPAMINE
TP53	PROPYLTHIOURACIL
TP53	FLUOROURACIL
TP53	MERCURIC CHLORIDE
TP53	CAPMATINIB
TP53	CHEMBL599100
TP53	CGM-097
TP53	MITOXANTRONE HYDROCHLORIDE
TP53	FLAVANONE
TP53	PHENETHYLISOTHIOCYANATE
TP53	CAULIBUGULONE D
TP53	TRICLOCARBAN
TP53	CHEMBL444376
TP53	CHEMBL600334
TP53	MECHLORETHAMINE HYDROCHLORIDE
TP53	NICLOSAMIDE
TP53	CHEMBL99408
TP53	PROPACHLOR
TP53	ROBUSTIC ACID
TP53	CHEMBL154580
TP53	CAPECITABINE
TP53	FLUPHENAZINE
TP53	DS-7423
TP53	PROPARGITE
TP53	PACLITAXEL
TP53	DIETHYLSTILBESTROL
TP53	ENCORAFENIB
TP53	CHEMBL85194
TP53	CLOFIBRATE
TP53	CHEMBL591126
TP53	CHEMBL602150
TP53	NAVITOCLAX
TP53	PROCHLORPERAZINE
TP53	GALLIC ACID
TP53	ABT 737
TP53	CHEMBL601757
TP53	CHEMBL601140
TP53	PAZOPANIB
TP53	ETHOPROPAZINE HYDROCHLORIDE
TP53	CHEMBL260560
TP53	CHEMBL260028
TP53	AZD-6482
TP53	RALOXIFENE
TP53	RITUXIMAB
TP53	GEDATOLISIB
TP53	TRIAMTERENE
TP53	3-METHOXYCATECHOL
TP53	ANTIMYCIN A
TP53	CHEMBL411085
TP53	TRIFLURIDINE
TP53	CHEMBL320361
TP53	GR-127935
TP53	PROGESTERONE
TP53	CHEMBL259784
TP53	U-50488 METHANE SULFONATE
TP53	DEOXIEPINEPHRINE
TP53	CHEMBL260451
TP53	YONDELIS
TP53	CHEMBL227959
TP53	CHEMBL600347
TP53	HALOPERIDOL
TP53	PYRACLOSTROBIN
TP53	POTASSIUM DICHROMATE
TP53	PHENANTHROLINE
TP53	THUNBERGINOL B
TP53	CAULIBUGULONE C
TP53	TIRAPAZAMINE
TP53	BERZOSERTIB
TP53	VORINOSTAT
TP53	DACTOLISIB
TP53	CHEMBL587620
TP53	CHEMBL590665
TP53	CHEMBL1522984
TP53	LB-100
TP53	CHEMBL563919
TP53	ONC-201
TP53	PYRITHIONE ZINC
TP53	MITOMYCIN
TP53	CHEMBL291143
TP53	DABRAFENIB
TP53	RESVERATROL
TP53	ETOPOSIDE
TP53	METHOTREXATE
TP53	CADMIUM ACETATE
TP53	CHEMBL1389794
TP53	LAPACHONE
TP53	CHEMBL528712
TP53	INDIRUBIN-3-MONOXIME
TP53	(R)-INDOPROFEN
TP53	CISPLATIN
TP53	CHEMBL429095
TP53	PF-00477736
TP53	SANGUINARIUM
TP53	DOXORUBICIN HYDROCHLORIDE
TP53	LORLATINIB
TP53	FUROXAN
TP53	PRODIGIOSIN
TP53	LONTUCIREV (REPLICATING ADENOVIRUS)
TP53	ANISINDIONE
TP53	CAMPTOSAR
TP53	PROCHLORPERAZINE EDISYLATE
TP53	PATULIN
TP53	CHEMBL337173
TP53	CRIZOTINIB
TP53	TERPYRIDINE
TP53	2-AMINOANTHRACENE
TP53	SULCONAZOLE NITRATE
TP53	CHEMBL26320
TP53	SANGUINARINE SULFATE
TP53	CHEMBL66114
TP53	NIGULDIPINE
TP53	CHEMBL545900
TP53	HEXACHLOROPHENE
TP53	CHEMBL602922
TP53	VANOXERINE
TP53	CHEMBL259805
TP53	SERTRALINE HYDROCHLORIDE
TP53	APR-246
TP53	SELICICLIB
TP53	METHYLPREDNISOLONE
TP53	EMBELIN
TP53	CHEMBL428789
TP53	CHEMBL591618
TP53	SIROLIMUS
TP53	ELLIPTECINE
TP53	EPIRUBICIN
TP53	SERTRALINE
TP53	CHELERYTHRINE
TP53	DOCETAXEL
TP53	CINNARIZINE
TP53	CHLOROXINE
TP53	CHEMBL35482
TP53	FENOFIBRATE
TP53	ERLOTINIB
TP53	TYRPHOSTIN A9
TP53	ONONIN
TP53	SAR-405838
TP53	AZATHIOPRINE
TP53	CHEMBL297784
TP53	RO-5045337
TP53	OLEAMIDE
TP53	CLOMIPRAMINE
TP53	GOSSYPOL
TP53	AMOXAPINE
TP53	FENTICLOR
TP53	PANITUMUMAB
TP53	AZD-7762
TP53	TRIACETYLRESVERATROL
TP53	VEMURAFENIB
TP53	CHLORANIL
TP53	WARFARIN
TP53	VENETOCLAX
TP53	PHENYLMERCURIC ACETATE
TP53	7,8-DIHYDROXYFLAVONE
TP53	THIMEROSAL
TP53	CHEMBL233194
TP53	QUINACRINE DIHYDROCHLORIDE
TP53	MANGOSTIN
TP53	ECONAZOLE NITRATE
TP53	DIMETHYL GAMBOGATE
TP53	CHEMBL1326499
TP53	PHA-680632
TP53	RIMCAZOLE
TP53	CHEMBL592123
TP53	CHEMBL580421
TP53	NORDIHYDROGUAIARETIC ACID
TP53	CHEMBL596633
TP53	SB-224289
TP53	GANETESPIB
TP53	CHEMBL259421
TP53	CHEMBL329673
TP53	DOXIL
TP53	TEPRASIRAN
TP53	CHEMBL242171
TP53	CHEMBL198759
TP53	CHEMBL1256697
TP53	CHEMBL599943
TP53	CHEMBL408563
TP53	CHEMBL406557
TP53	MAPROTILINE
TP53	TEROXIRONE
TP53	PIMASERTIB
TP53	CHEMBL186526
TP53	CYTARABINE
TP53	BENZALKONIUM CHLORIDE
TP53	OLAPARIB
TP53	2,6-DIMETHOXYQUINONE
TP53	NITAZOXANIDE
TP53	NUTLIN-3
TP53	ALVESPIMYCIN
TP53	CHEMBL410484
TP53	DUVELISIB
TP53	TOPOTECAN
TP53	PUROMYCIN
TP53	CAULIBUGULONE B
TP53	CHEMBL473735
TP53	CHEMBL259615
TP53	CYCLOPHOSPHAMIDE
TP53	MENADIONE
TP53	CHEMBL195350
TP53	CLEMASTINE
TP53	ALPELISIB
TP53	NORTRIPTYLINE
TP53	CHEMBL374632
TP53	CHEMBL407501
TP53	3R14S-OCHRATOXIN A
TP53	TRAMETINIB
TP53	METHYLBENZETHONIUM CHLORIDE
TP53	THIORIDAZINE HYDROCHLORIDE
TP53	TRANILAST
TP53	INOSITOL
TP53	CHLORFENAPYR
TP53	DIBENZ[A,H]ANTHRACENE
TP53	AZACITIDINE
TP53	CERALASERTIB
TP53	DASATINIB
TP53	BAICALEIN
TP53	VESNARINONE
TP53	PERPHENAZINE
TP53	TRIFLUOPERAZINE
TP53	CHEMBL599088
TP53	GLUTARAL
TP53	CHEMBL582715
TP53	CHEMBL546170
TP53	CHEMBL1303948
TP53	CHEMBL1494650
TP53	ASTEMIZOLE
TP53	SELUMETINIB
TP53	BENZO[B]FLUORANTHENE
TP53	DICHLOROPHEN
TP53	CHEMBL225513
TP53	PENTACHLOROPHENOL
TP53	ADAVOSERTIB
TP53	CLADRIBINE
TP53	IFOSFAMIDE
TP53	CHEMBL429335
TP53	TAMOXIFEN
RYR2	SIMVASTATIN
RYR2	DANTROLENE
RYR2	CERIVASTATIN
RYR2	ATORVASTATIN
