# Supplementary material for: An artificial intelligence prediction model based on extracellular matrix proteins for the prognostic prediction and immunotherapeutic evaluation of ovarian serous adenocarcinoma
Source: Front Mol Biosci. 2023 Jun 14;10:1200354. doi: 10.3389/fmolb.2023.1200354 (PMC10301747; doi:10.3389/fmolb.2023.1200354)
Supplement: Supplementary file 5 [file Table1.XLSX]

## Sheet: Sheet1
Gene Symbol	Gene Name
ABI3BP	ABI family, member 3 (NESH) binding protein
ADIPOQ	adiponectin, C1Q and collagen domain containing
AEBP1	AE binding protein 1
AGRN	agrin
AMBN	ameloblastin (enamel matrix protein)
AMELX	amelogenin (amelogenesis imperfecta 1, X-linked)
AMELY	amelogenin, Y-linked
BGLAP	bone gamma-carboxyglutamate (gla) protein
BMPER	BMP binding endothelial regulator
BSPH1	binder of sperm protein homolog 1
CDCP2	CUB domain containing protein 2
CILP	cartilage intermediate layer protein, nucleotide pyrophosphohydrolase
CILP2	cartilage intermediate layer protein 2
COCH	coagulation factor C homolog, cochlin (Limulus polyphemus)
COLQ	collagen-like tail subunit (single strand of homotrimer) of asymmetric acetylcholinesterase
COMP	cartilage oligomeric matrix protein
CRELD1	cysteine-rich with EGF-like domains 1
CRELD2	cysteine-rich with EGF-like domains 2
CRIM1	cysteine rich transmembrane BMP regulator 1 (chordin-like)
CRISPLD1	cysteine-rich secretory protein LCCL domain containing 1
CRISPLD2	cysteine-rich secretory protein LCCL domain containing 2
CTGF	connective tissue growth factor
CTHRC1	collagen triple helix repeat containing 1
CYR61	cysteine-rich, angiogenic inducer, 61
DDX26B	DEAD/H (Asp-Glu-Ala-Asp/His) box polypeptide 26B
DMBT1	deleted in malignant brain tumors 1
DMP1	dentin matrix acidic phosphoprotein 1
DPT	dermatopontin
DSPP	dentin sialophosphoprotein
ECM1	extracellular matrix protein 1
ECM2	extracellular matrix protein 2, female organ and adipocyte specific
EDIL3	EGF-like repeats and discoidin I-like domains 3
EFEMP1	EGF-containing fibulin-like extracellular matrix protein 1
EFEMP2	EGF-containing fibulin-like extracellular matrix protein 2
EGFLAM	EGF-like, fibronectin type III and laminin G domains
ELN	elastin
ELSPBP1	epididymal sperm binding protein 1
EMID1	EMI domain containing 1
EMILIN1	elastin microfibril interfacer 1
EMILIN2	elastin microfibril interfacer 2
EMILIN3	elastin microfibril interfacer 3
EYS	eyes shut homolog (Drosophila)
FBLN1	fibulin 1
FBLN2	fibulin 2
FBLN5	fibulin 5
FBLN7	fibulin 7
FBN1	fibrillin 1
FBN2	fibrillin 2
FBN3	fibrillin 3
FGA	fibrinogen alpha chain
FGB	fibrinogen beta chain
FGG	fibrinogen gamma chain
FGL1	fibrinogen-like 1
FGL2	fibrinogen-like 2
FN1	fibronectin 1
FNDC1	fibronectin type III domain containing 1
FNDC7	fibronectin type III domain containing 7
FNDC8	fibronectin type III domain containing 8
FRAS1	Fraser syndrome 1
GAS6	growth arrest-specific 6
GLDN	gliomedin
HMCN1	hemicentin 1
HMCN2	hemicentin 2
IBSP	integrin-binding sialoprotein
IGFALS	insulin-like growth factor binding protein, acid labile subunit
IGFBP1	insulin-like growth factor binding protein 1
IGFBP2	insulin-like growth factor binding protein 2, 36kDa
IGFBP3	insulin-like growth factor binding protein 3
IGFBP4	insulin-like growth factor binding protein 4
IGFBP5	insulin-like growth factor binding protein 5
IGFBP6	insulin-like growth factor binding protein 6
IGFBP7	insulin-like growth factor binding protein 7
IGFBPL1	insulin-like growth factor binding protein-like 1
IGSF10	immunoglobulin superfamily, member 10
KAL1	Kallmann syndrome 1 sequence
KCP	kielin/chordin-like protein
LAMA1	laminin, alpha 1
LAMA2	laminin, alpha 2
LAMA3	laminin, alpha 3
LAMA4	laminin, alpha 4
LAMA5	laminin, alpha 5
LAMB1	laminin, beta 1
LAMB2	laminin, beta 2 (laminin S)
LAMB3	laminin, beta 3
LAMB4	laminin, beta 4
LAMC1	laminin, gamma 1 (formerly LAMB2)
LAMC2	laminin, gamma 2
LAMC3	laminin, gamma 3
LGI1	leucine-rich, glioma inactivated 1
LGI2	leucine-rich repeat LGI family, member 2
LGI3	leucine-rich repeat LGI family, member 3
LGI4	leucine-rich repeat LGI family, member 4
LRG1	leucine-rich alpha-2-glycoprotein 1
LTBP1	latent transforming growth factor beta binding protein 1
LTBP2	latent transforming growth factor beta binding protein 2
LTBP3	latent transforming growth factor beta binding protein 3
LTBP4	latent transforming growth factor beta binding protein 4
MATN1	matrilin 1, cartilage matrix protein
MATN2	matrilin 2
MATN3	matrilin 3
MATN4	matrilin 4
MEPE	matrix extracellular phosphoglycoprotein
MFAP1	microfibrillar-associated protein 1
MFAP2	microfibrillar-associated protein 2
MFAP3	microfibrillar-associated protein 3
MFAP4	microfibrillar-associated protein 4
MFAP5	microfibrillar associated protein 5
MFGE8	milk fat globule-EGF factor 8 protein
MGP	matrix Gla protein
MMRN1	multimerin 1
MMRN2	multimerin 2
MXRA5	matrix-remodelling associated 5
NDNF	chromosome 4 open reading frame 31
NELL1	NEL-like 1 (chicken)
NELL2	NEL-like 2 (chicken)
NID1	nidogen 1
NID2	nidogen 2 (osteonidogen)
NOV	nephroblastoma overexpressed gene
NPNT	nephronectin
NTN1	netrin 1
NTN3	netrin 3
NTN4	netrin 4
NTN5	netrin 5
NTNG1	netrin G1
NTNG2	netrin G2
OIT3	oncoprotein induced transcript 3
OTOG	otogelin
OTOL1	otolin-1
PAPLN	papilin, proteoglycan-like sulfated glycoprotein
PCOLCE	procollagen C-endopeptidase enhancer
PCOLCE2	procollagen C-endopeptidase enhancer 2
POMZP3	POM (POM121 homolog, rat) and ZP3 fusion
POSTN	periostin, osteoblast specific factor
PXDN	peroxidasin homolog (Drosophila)
PXDNL	peroxidasin homolog (Drosophila)-like
RELN	reelin
RSPO1	R-spondin homolog (Xenopus laevis)
RSPO2	R-spondin 2 homolog (Xenopus laevis)
RSPO3	R-spondin 3 homolog (Xenopus laevis)
RSPO4	R-spondin family, member 4
SBSPON	chromosome 8 open reading frame 84
SLIT1	slit homolog 1 (Drosophila)
SLIT2	slit homolog 2 (Drosophila)
SLIT3	slit homolog 3 (Drosophila)
SMOC1	SPARC related modular calcium binding 1
SMOC2	SPARC related modular calcium binding 2
SNED1	sushi, nidogen and EGF-like domains 1
SPARC	secreted protein, acidic, cysteine-rich (osteonectin)
SPARCL1	SPARC-like 1 (hevin)
SPON1	spondin 1, extracellular matrix protein
SPON2	spondin 2, extracellular matrix protein
SPP1	secreted phosphoprotein 1
SRPX	sushi-repeat-containing protein, X-linked
SRPX2	sushi-repeat-containing protein, X-linked 2
SSPO	SCO-spondin homolog (Bos taurus)
SVEP1	sushi, von Willebrand factor type A, EGF and pentraxin domain containing 1
TECTA	tectorin alpha
TECTB	tectorin beta
TGFBI	transforming growth factor, beta-induced, 68kDa
THBS1	thrombospondin 1
THBS2	thrombospondin 2
THBS3	thrombospondin 3
THBS4	thrombospondin 4
THSD4	thrombospondin, type I, domain containing 4
TINAG	tubulointerstitial nephritis antigen
TINAGL1	tubulointerstitial nephritis antigen-like 1
TNC	tenascin C
TNFAIP6	tumor necrosis factor, alpha-induced protein 6
TNN	tenascin N
TNR	tenascin R (restrictin, janusin)
TNXB	tenascin XB
TSKU	tsukushi small leucine rich proteoglycan homolog (Xenopus laevis)
TSPEAR	chromosome 21 open reading frame 29
VIT	vitrin
VTN	vitronectin
VWA1	von Willebrand factor A domain containing 1
VWA2	von Willebrand factor A domain containing 2
VWA3A	von Willebrand factor A domain containing 3A
VWA3B	von Willebrand factor A domain containing 3B
VWA5A	von Willebrand factor A domain containing 5A
VWA5B1	von Willebrand factor A domain containing 5B1
VWA5B2	von Willebrand factor A domain containing 5B2
VWA7	chromosome 6 open reading frame 27
VWA9	chromosome 15 open reading frame 44
VWCE	von Willebrand factor C and EGF domains
VWDE	von Willebrand factor D and EGF domains
VWF	von Willebrand factor
WISP1	WNT1 inducible signaling pathway protein 1
WISP2	WNT1 inducible signaling pathway protein 2
WISP3	WNT1 inducible signaling pathway protein 3
ZP1	zona pellucida glycoprotein 1 (sperm receptor)
ZP2	zona pellucida glycoprotein 2 (sperm receptor)
ZP3	zona pellucida glycoprotein 3 (sperm receptor)
ZP4	zona pellucida glycoprotein 4
ZPLD1	zona pellucida-like domain containing 1
COL10A1	collagen, type X, alpha 1
COL11A1	collagen, type XI, alpha 1
COL11A2	collagen, type XI, alpha 2
COL12A1	collagen, type XII, alpha 1
COL13A1	collagen, type XIII, alpha 1
COL14A1	collagen, type XIV, alpha 1
COL15A1	collagen, type XV, alpha 1
COL16A1	collagen, type XVI, alpha 1
COL17A1	collagen, type XVII, alpha 1
COL18A1	collagen, type XVIII, alpha 1
COL19A1	collagen, type XIX, alpha 1
COL1A1	collagen, type I, alpha 1
COL1A2	collagen, type I, alpha 2
COL20A1	collagen, type XX, alpha 1
COL21A1	collagen, type XXI, alpha 1
COL22A1	collagen, type XXII, alpha 1
COL23A1	collagen, type XXIII, alpha 1
COL24A1	collagen, type XXIV, alpha 1
COL25A1	collagen, type XXV, alpha 1
COL26A1	EMI domain containing 2
COL27A1	collagen, type XXVII, alpha 1
COL28A1	collagen, type XXVIII, alpha 1
COL2A1	collagen, type II, alpha 1
COL3A1	collagen, type III, alpha 1
COL4A1	collagen, type IV, alpha 1
COL4A2	collagen, type IV, alpha 2
COL4A3	collagen, type IV, alpha 3 (Goodpasture antigen)
COL4A4	collagen, type IV, alpha 4
COL4A5	collagen, type IV, alpha 5
COL4A6	collagen, type IV, alpha 6
COL5A1	collagen, type V, alpha 1
COL5A2	collagen, type V, alpha 2
COL5A3	collagen, type V, alpha 3
COL6A1	collagen, type VI, alpha 1
COL6A2	collagen, type VI, alpha 2
COL6A3	collagen, type VI, alpha 3
COL6A5	collagen, type XXIX, alpha 1
COL6A6	collagen, type VI, alpha 6
COL7A1	collagen, type VII, alpha 1
COL8A1	collagen, type VIII, alpha 1
COL8A2	collagen, type VIII, alpha 2
COL9A1	collagen, type IX, alpha 1
COL9A2	collagen, type IX, alpha 2
COL9A3	collagen, type IX, alpha 3
ACAN	aggrecan
ASPN	asporin
BCAN	brevican
BGN	biglycan
CHAD	chondroadherin
CHADL	chondroadherin-like
DCN	decorin
EPYC	epiphycan
ESM1	endothelial cell-specific molecule 1
FMOD	fibromodulin
HAPLN1	hyaluronan and proteoglycan link protein 1
HAPLN2	hyaluronan and proteoglycan link protein 2
HAPLN3	hyaluronan and proteoglycan link protein 3
HAPLN4	hyaluronan and proteoglycan link protein 4
HSPG2	heparan sulfate proteoglycan 2
IMPG1	interphotoreceptor matrix proteoglycan 1
IMPG2	interphotoreceptor matrix proteoglycan 2
KERA	keratocan
LUM	lumican
NCAN	neurocan
NYX	nyctalopin
OGN	osteoglycin
OMD	osteomodulin
OPTC	opticin
PODN	podocan
PODNL1	podocan-like 1
PRELP	proline/arginine-rich end leucine-rich repeat protein
PRG2	proteoglycan 2, bone marrow (natural killer cell activator, eosinophil granule major basic protein)
PRG3	proteoglycan 3
PRG4	p53-responsive gene 4
SPOCK1	sparc/osteonectin, cwcv and kazal-like domains proteoglycan (testican) 1
SPOCK2	sparc/osteonectin, cwcv and kazal-like domains proteoglycan (testican) 2
SPOCK3	sparc/osteonectin, cwcv and kazal-like domains proteoglycan (testican) 3
SRGN	serglycin
VCAN	versican
ANXA1	annexin A1
ANXA10	annexin A10
ANXA11	annexin A11
ANXA13	annexin A13
ANXA2	annexin A2
ANXA3	annexin A3
ANXA4	annexin A4
ANXA5	annexin A5
ANXA6	annexin A6
ANXA7	annexin A7
ANXA8	annexin A8
ANXA8L1	annexin A8-like 1
ANXA9	annexin A9
C1QA	complement component 1, q subcomponent, A chain
C1QB	complement component 1, q subcomponent, B chain
C1QC	complement component 1, q subcomponent, C chain
C1QL1	complement component 1, q subcomponent-like 1
C1QL2	complement component 1, q subcomponent-like 2
C1QL3	complement component 1, q subcomponent-like 3
C1QL4	complement component 1, q subcomponent-like 4
C1QTNF1	C1q and tumor necrosis factor related protein 1
C1QTNF2	C1q and tumor necrosis factor related protein 2
C1QTNF3	C1q and tumor necrosis factor related protein 3
C1QTNF4	C1q and tumor necrosis factor related protein 4
C1QTNF5	C1q and tumor necrosis factor related protein 5
C1QTNF6	C1q and tumor necrosis factor related protein 6
C1QTNF7	C1q and tumor necrosis factor related protein 7
C1QTNF8	C1q and tumor necrosis factor related protein 8
C1QTNF9	C1q and tumor necrosis factor related protein 9
CD209	CD209 molecule
CLC	Charcot-Leyden crystal protein
CLEC10A	C-type lectin domain family 10, member A
CLEC11A	C-type lectin domain family 11, member A
CLEC12A	C-type lectin domain family 12, member A
CLEC12B	C-type lectin domain family 12, member B
CLEC14A	C-type lectin domain family 14, member A
CLEC17A	C-type lectin domain family 17, member A
CLEC18A	C-type lectin domain family 18, member A
CLEC18B	C-type lectin domain family 18, member B
CLEC18C	C-type lectin domain family 18, member C
CLEC19A	C-type lectin domain family 19, member A
CLEC1A	C-type lectin domain family 1, member A
CLEC1B	C-type lectin domain family 1, member B
CLEC2A	C-type lectin domain family 2, member A
CLEC2B	C-type lectin domain family 2, member B
CLEC2D	C-type lectin domain family 2, member D
CLEC2L	C-type lectin domain family 2, member L
CLEC3A	C-type lectin domain family 3, member A
CLEC3B	C-type lectin domain family 3, member B
CLEC4A	C-type lectin domain family 4, member A
CLEC4C	C-type lectin domain family 4, member C
CLEC4D	C-type lectin domain family 4, member D
CLEC4E	C-type lectin domain family 4, member E
CLEC4F	C-type lectin domain family 4, member F
CLEC4G	C-type lectin domain family 4, member G
CLEC4M	C-type lectin domain family 4, member M
CLEC5A	C-type lectin domain family 5, member A
CLEC6A	C-type lectin domain family 6, member A
CLEC7A	C-type lectin domain family 7, member A
CLEC9A	C-type lectin domain family 9, member A
COLEC10	collectin sub-family member 10 (C-type lectin)
COLEC11	collectin sub-family member 11
COLEC12	collectin sub-family member 12
CSPG4	chondroitin sulfate proteoglycan 4
CSPG5	chondroitin sulfate proteoglycan 5 (neuroglycan C)
ELFN1	extracellular leucine-rich repeat and fibronectin type III domain containing 1
ELFN2	extracellular leucine-rich repeat and fibronectin type III domain containing 2
EMCN	endomucin
FCN1	ficolin (collagen/fibrinogen domain containing) 1
FCN2	ficolin (collagen/fibrinogen domain containing lectin) 2 (hucolin)
FCN3	ficolin (collagen/fibrinogen domain containing) 3 (Hakata antigen)
FREM1	FRAS1 related extracellular matrix 1
FREM2	FRAS1 related extracellular matrix protein 2
FREM3	FRAS1 related extracellular matrix 3
GPC1	glypican 1
GPC2	glypican 2
GPC3	glypican 3
GPC4	glypican 4
GPC5	glypican 5
GPC6	glypican 6
GREM1	gremlin 1, cysteine knot superfamily, homolog (Xenopus laevis)
GRIFIN	galectin-related inter-fiber protein
HPX	hemopexin
HSPC159	galectin-related protein
ITLN1	intelectin 1 (galactofuranose binding)
ITLN2	intelectin 2
LGALS1	lectin, galactoside-binding, soluble, 1
LGALS12	lectin, galactoside-binding, soluble, 12
LGALS13	lectin, galactoside-binding, soluble, 13
LGALS14	lectin, galactoside-binding, soluble, 14
LGALS16	beta-galactoside-binding lectin
LGALS2	lectin, galactoside-binding, soluble, 2
LGALS3	lectin, galactoside-binding, soluble, 3
LGALS4	lectin, galactoside-binding, soluble, 4
LGALS7	lectin, galactoside-binding, soluble, 7
LGALS8	lectin, galactoside-binding, soluble, 8
LGALS9	lectin, galactoside-binding, soluble, 9
LGALS9B	lectin, galactoside-binding, soluble, 9B
LGALS9C	lectin, galactoside-binding, soluble, 9C
LMAN1	lectin, mannose-binding, 1
LMAN1L	lectin, mannose-binding, 1 like
MBL2	mannose-binding lectin (protein C) 2, soluble (opsonic defect)
MUC1	mucin 1, cell surface associated
MUC12	mucin 12, cell surface associated
MUC13	mucin 13, cell surface associated
MUC15	mucin 15, cell surface associated
MUC16	mucin 16, cell surface associated
MUC17	mucin 17, cell surface associated
MUC19	mucin 19, oligomeric
MUC2	mucin 2, oligomeric mucus/gel-forming
MUC20	mucin 20, cell surface associated
MUC21	mucin 21, cell surface associated
MUC22	hypothetical LOC729792
MUC3A	mucin 3A, cell surface associated
MUC4	mucin 4, cell surface associated
MUC5AC	mucin 5AC, oligomeric mucus/gel-forming
MUC5B	mucin 5B, oligomeric mucus/gel-forming
MUC6	mucin 6, oligomeric mucus/gel-forming
MUC7	mucin 7, secreted
MUC8	mucin 8
MUCL1	mucin-like 1
OVGP1	oviductal glycoprotein 1, 120kDa
PARM1	prostate androgen-regulated mucin-like protein 1
PLXDC1	plexin domain containing 1
PLXDC2	plexin domain containing 2
PLXNA1	plexin A1
PLXNA2	plexin A2
PLXNA3	plexin A3
PLXNA4	plexin A4
PLXNB1	plexin B1
PLXNB2	plexin B2
PLXNB3	plexin B3
PLXNC1	plexin C1
PLXND1	plexin D1
PROL1	proline rich, lacrimal 1
REG1A	regenerating islet-derived 1 alpha
REG1B	regenerating islet-derived 1 beta
REG3A	regenerating islet-derived 3 alpha
REG3G	regenerating islet-derived 3 gamma
REG4	regenerating islet-derived family, member 4
SDC1	syndecan 1
SDC2	syndecan 2
SDC3	syndecan 3
SDC4	syndecan 4
SEMA3A	sema domain, immunoglobulin domain (Ig), short basic domain, secreted, (semaphorin) 3A
SEMA3B	sema domain, immunoglobulin domain (Ig), short basic domain, secreted, (semaphorin) 3B
SEMA3C	sema domain, immunoglobulin domain (Ig), short basic domain, secreted, (semaphorin) 3C
SEMA3D	sema domain, immunoglobulin domain (Ig), short basic domain, secreted, (semaphorin) 3D
SEMA3E	sema domain, immunoglobulin domain (Ig), short basic domain, secreted, (semaphorin) 3E
SEMA3F	sema domain, immunoglobulin domain (Ig), short basic domain, secreted, (semaphorin) 3F
SEMA3G	sema domain, immunoglobulin domain (Ig), short basic domain, secreted, (semaphorin) 3G
SEMA4A	sema domain, immunoglobulin domain (Ig), transmembrane domain (TM) and short cytoplasmic domain, (semaphorin) 4A
SEMA4B	sema domain, immunoglobulin domain (Ig), transmembrane domain (TM) and short cytoplasmic domain, (semaphorin) 4B
SEMA4C	sema domain, immunoglobulin domain (Ig), transmembrane domain (TM) and short cytoplasmic domain, (semaphorin) 4C
SEMA4D	sema domain, immunoglobulin domain (Ig), transmembrane domain (TM) and short cytoplasmic domain, (semaphorin) 4D
SEMA4F	sema domain, immunoglobulin domain (Ig), transmembrane domain (TM) and short cytoplasmic domain, (semaphorin) 4F
SEMA4G	sema domain, immunoglobulin domain (Ig), transmembrane domain (TM) and short cytoplasmic domain, (semaphorin) 4G
SEMA5A	sema domain, seven thrombospondin repeats (type 1 and type 1-like), transmembrane domain (TM) and short cytoplasmic domain, (semaphorin) 5A
SEMA5B	sema domain, seven thrombospondin repeats (type 1 and type 1-like), transmembrane domain (TM) and short cytoplasmic domain, (semaphorin) 5B
SEMA6A	sema domain, transmembrane domain (TM), and cytoplasmic domain, (semaphorin) 6A
SEMA6B	sema domain, transmembrane domain (TM), and cytoplasmic domain, (semaphorin) 6B
SEMA6C	sema domain, transmembrane domain (TM), and cytoplasmic domain, (semaphorin) 6C
SEMA6D	sema domain, transmembrane domain (TM), and cytoplasmic domain, (semaphorin) 6D
SEMA7A	semaphorin 7A, GPI membrane anchor (John Milton Hagen blood group)
SFTA2	surfactant associated 2
SFTA3	surfactant associated 3
SFTPA1	surfactant protein A1
SFTPA2	surfactant protein A2
SFTPB	surfactant protein B
SFTPC	surfactant protein C
SFTPD	surfactant protein D
A2M	alpha-2-macroglobulin
A2ML1	alpha-2-macroglobulin-like 1
ADAM10	ADAM metallopeptidase domain 10
ADAM11	ADAM metallopeptidase domain 11
ADAM12	ADAM metallopeptidase domain 12
ADAM15	ADAM metallopeptidase domain 15
ADAM17	ADAM metallopeptidase domain 17
ADAM18	ADAM metallopeptidase domain 18
ADAM19	ADAM metallopeptidase domain 19 (meltrin beta)
ADAM2	ADAM metallopeptidase domain 2
ADAM20	ADAM metallopeptidase domain 20
ADAM21	ADAM metallopeptidase domain 21
ADAM22	ADAM metallopeptidase domain 22
ADAM23	ADAM metallopeptidase domain 23
ADAM28	ADAM metallopeptidase domain 28
ADAM29	ADAM metallopeptidase domain 29
ADAM30	ADAM metallopeptidase domain 30
ADAM32	ADAM metallopeptidase domain 32
ADAM33	ADAM metallopeptidase domain 33
ADAM7	ADAM metallopeptidase domain 7
ADAM8	ADAM metallopeptidase domain 8
ADAM9	ADAM metallopeptidase domain 9 (meltrin gamma)
ADAMDEC1	ADAM-like, decysin 1
ADAMTS1	ADAM metallopeptidase with thrombospondin type 1 motif, 1
ADAMTS10	ADAM metallopeptidase with thrombospondin type 1 motif, 10
ADAMTS12	ADAM metallopeptidase with thrombospondin type 1 motif, 12
ADAMTS13	ADAM metallopeptidase with thrombospondin type 1 motif, 13
ADAMTS14	ADAM metallopeptidase with thrombospondin type 1 motif, 14
ADAMTS15	ADAM metallopeptidase with thrombospondin type 1 motif, 15
ADAMTS16	ADAM metallopeptidase with thrombospondin type 1 motif, 16
ADAMTS17	ADAM metallopeptidase with thrombospondin type 1 motif, 17
ADAMTS18	ADAM metallopeptidase with thrombospondin type 1 motif, 18
ADAMTS19	ADAM metallopeptidase with thrombospondin type 1 motif, 19
ADAMTS2	ADAM metallopeptidase with thrombospondin type 1 motif, 2
ADAMTS20	ADAM metallopeptidase with thrombospondin type 1 motif, 20
ADAMTS3	ADAM metallopeptidase with thrombospondin type 1 motif, 3
ADAMTS4	ADAM metallopeptidase with thrombospondin type 1 motif, 4
ADAMTS5	ADAM metallopeptidase with thrombospondin type 1 motif, 5
ADAMTS6	ADAM metallopeptidase with thrombospondin type 1 motif, 6
ADAMTS7	ADAM metallopeptidase with thrombospondin type 1 motif, 7
ADAMTS8	ADAM metallopeptidase with thrombospondin type 1 motif, 8
ADAMTS9	ADAM metallopeptidase with thrombospondin type 1 motif, 9
ADAMTSL1	ADAMTS-like 1
ADAMTSL2	ADAMTS-like 2
ADAMTSL3	ADAMTS-like 3
ADAMTSL4	ADAMTS-like 4
ADAMTSL5	ADAMTS-like 5
AGT	angiotensinogen (serpin peptidase inhibitor, clade A, member 8)
AMBP	alpha-1-microglobulin/bikunin precursor
ASTL	astacin-like metallo-endopeptidase (M12 family)
BMP1	bone morphogenetic protein 1
C17orf58	chromosome 17 open reading frame 58
CD109	CD109 molecule
CELA1	chymotrypsin-like elastase family, member 1
CELA2A	chymotrypsin-like elastase family, member 2A
CELA2B	chymotrypsin-like elastase family, member 2B
CELA3A	chymotrypsin-like elastase family, member 3A
CELA3B	chymotrypsin-like elastase family, member 3B
CPAMD8	C3 and PZP-like, alpha-2-macroglobulin domain containing 8
CPN2	carboxypeptidase N, polypeptide 2
CST1	cystatin SN
CST11	cystatin 11
CST2	cystatin SA
CST3	cystatin C
CST4	cystatin S
CST5	cystatin D
CST6	cystatin E/M
CST7	cystatin F (leukocystatin)
CST8	cystatin 8 (cystatin-related epididymal specific)
CST9	cystatin 9 (testatin)
CST9L	cystatin 9-like
CSTA	cystatin A (stefin A)
CSTB	cystatin B (stefin B)
CSTL1	cystatin-like 1
CTSA	cathepsin A
CTSB	cathepsin B
CTSC	cathepsin C
CTSD	cathepsin D
CTSE	cathepsin E
CTSF	cathepsin F
CTSG	cathepsin G
CTSH	cathepsin H
CTSK	cathepsin K
CTSL	cathepsin L1
CTSO	cathepsin O
CTSS	cathepsin S
CTSV	cathepsin L2
CTSW	cathepsin W
CTSZ	cathepsin Z
EGLN1	egl nine homolog 1 (C. elegans)
EGLN2	egl nine homolog 2 (C. elegans)
EGLN3	egl nine homolog 3 (C. elegans)
ELANE	elastase, neutrophil expressed
F10	coagulation factor X
F12	coagulation factor XII (Hageman factor)
F13A1	coagulation factor XIII, A1 polypeptide
F13B	coagulation factor XIII, B polypeptide
F2	coagulation factor II (thrombin)
F7	coagulation factor VII (serum prothrombin conversion accelerator)
F9	coagulation factor IX
FAM20A	family with sequence similarity 20, member A
FAM20B	family with sequence similarity 20, member B
FAM20C	family with sequence similarity 20, member C
HABP2	hyaluronan binding protein 2
HMSD	histocompatibility (minor) serpin domain containing
HPSE	heparanase
HPSE2	heparanase 2
HRG	histidine-rich glycoprotein
HTRA1	HtrA serine peptidase 1
HTRA3	HtrA serine peptidase 3
HTRA4	HtrA serine peptidase 4
HYAL1	hyaluronoglucosaminidase 1
HYAL2	hyaluronoglucosaminidase 2
HYAL3	hyaluronoglucosaminidase 3
HYAL4	hyaluronoglucosaminidase 4
ITIH1	inter-alpha (globulin) inhibitor H1
ITIH2	inter-alpha (globulin) inhibitor H2
ITIH3	inter-alpha (globulin) inhibitor H3
ITIH4	inter-alpha (globulin) inhibitor H4 (plasma Kallikrein-sensitive glycoprotein)
ITIH5	inter-alpha (globulin) inhibitor H5
ITIH6	inter-alpha (globulin) inhibitor H5-like
KAZALD1	Kazal-type serine peptidase inhibitor domain 1
KNG1	kininogen 1
KY	kyphoscoliosis peptidase
LEPRE1	leucine proline-enriched proteoglycan (leprecan) 1
LEPREL1	leprecan-like 1
LEPREL2	leprecan-like 2
LOX	lysyl oxidase
LOXL1	lysyl oxidase-like 1
LOXL2	lysyl oxidase-like 2
LOXL3	lysyl oxidase-like 3
LOXL4	lysyl oxidase-like 4
LPA	lipoprotein, Lp(a)
MASP1	mannan-binding lectin serine peptidase 1 (C4/C2 activating component of Ra-reactive factor)
MASP2	mannan-binding lectin serine peptidase 2
MEP1A	meprin A, alpha (PABA peptide hydrolase)
MEP1B	meprin A, beta
MMP1	matrix metallopeptidase 1 (interstitial collagenase)
MMP10	matrix metallopeptidase 10 (stromelysin 2)
MMP11	matrix metallopeptidase 11 (stromelysin 3)
MMP12	matrix metallopeptidase 12 (macrophage elastase)
MMP13	matrix metallopeptidase 13 (collagenase 3)
MMP14	matrix metallopeptidase 14 (membrane-inserted)
MMP15	matrix metallopeptidase 15 (membrane-inserted)
MMP16	matrix metallopeptidase 16 (membrane-inserted)
MMP17	matrix metallopeptidase 17 (membrane-inserted)
MMP19	matrix metallopeptidase 19
MMP2	matrix metallopeptidase 2 (gelatinase A, 72kDa gelatinase, 72kDa type IV collagenase)
MMP20	matrix metallopeptidase 20
MMP21	matrix metallopeptidase 21
MMP23B	matrix metallopeptidase 23B
MMP24	matrix metallopeptidase 24 (membrane-inserted)
MMP25	matrix metallopeptidase 25
MMP26	matrix metallopeptidase 26
MMP27	matrix metallopeptidase 27
MMP28	matrix metallopeptidase 28
MMP3	matrix metallopeptidase 3 (stromelysin 1, progelatinase)
MMP7	matrix metallopeptidase 7 (matrilysin, uterine)
MMP8	matrix metallopeptidase 8 (neutrophil collagenase)
MMP9	matrix metallopeptidase 9 (gelatinase B, 92kDa gelatinase, 92kDa type IV collagenase)
NGLY1	N-glycanase 1
OGFOD1	2-oxoglutarate and iron-dependent oxygenase domain containing 1
OGFOD2	2-oxoglutarate and iron-dependent oxygenase domain containing 2
P4HA1	prolyl 4-hydroxylase, alpha polypeptide I
P4HA2	prolyl 4-hydroxylase, alpha polypeptide II
P4HA3	prolyl 4-hydroxylase, alpha polypeptide III
P4HTM	prolyl 4-hydroxylase, transmembrane (endoplasmic reticulum)
PAMR1	peptidase domain containing associated with muscle regeneration 1
PAPPA	pregnancy-associated plasma protein A, pappalysin 1
PAPPA2	pappalysin 2
PCSK5	proprotein convertase subtilisin/kexin type 5
PCSK6	proprotein convertase subtilisin/kexin type 6
PI3	peptidase inhibitor 3, skin-derived
PLAT	plasminogen activator, tissue
PLAU	plasminogen activator, urokinase
PLG	plasminogen
PLOD1	procollagen-lysine 1, 2-oxoglutarate 5-dioxygenase 1
PLOD2	procollagen-lysine, 2-oxoglutarate 5-dioxygenase 2
PLOD3	procollagen-lysine, 2-oxoglutarate 5-dioxygenase 3
PRSS1	protease, serine, 1 (trypsin 1)
PRSS12	protease, serine, 12 (neurotrypsin, motopsin)
PRSS2	protease, serine, 2 (trypsin 2)
PRSS3	protease, serine, 3
PZP	pregnancy-zone protein
SERPINA1	serpin peptidase inhibitor, clade A (alpha-1 antiproteinase, antitrypsin), member 1
SERPINA10	serpin peptidase inhibitor, clade A (alpha-1 antiproteinase, antitrypsin), member 10
SERPINA11	serpin peptidase inhibitor, clade A (alpha-1 antiproteinase, antitrypsin), member 11
SERPINA12	serpin peptidase inhibitor, clade A (alpha-1 antiproteinase, antitrypsin), member 12
SERPINA2	serpin peptidase inhibitor, clade A (alpha-1 antiproteinase, antitrypsin), member 2
SERPINA3	serpin peptidase inhibitor, clade A (alpha-1 antiproteinase, antitrypsin), member 3
SERPINA4	serpin peptidase inhibitor, clade A (alpha-1 antiproteinase, antitrypsin), member 4
SERPINA5	serpin peptidase inhibitor, clade A (alpha-1 antiproteinase, antitrypsin), member 5
SERPINA6	serpin peptidase inhibitor, clade A (alpha-1 antiproteinase, antitrypsin), member 6
SERPINA7	serpin peptidase inhibitor, clade A (alpha-1 antiproteinase, antitrypsin), member 7
SERPINA9	serpin peptidase inhibitor, clade A (alpha-1 antiproteinase, antitrypsin), member 9
SERPINB1	serpin peptidase inhibitor, clade B (ovalbumin), member 1
SERPINB10	serpin peptidase inhibitor, clade B (ovalbumin), member 10
SERPINB11	serpin peptidase inhibitor, clade B (ovalbumin), member 11 (gene/pseudogene)
SERPINB12	serpin peptidase inhibitor, clade B (ovalbumin), member 12
SERPINB13	serpin peptidase inhibitor, clade B (ovalbumin), member 13
SERPINB2	serpin peptidase inhibitor, clade B (ovalbumin), member 2
SERPINB3	serpin peptidase inhibitor, clade B (ovalbumin), member 3
SERPINB4	serpin peptidase inhibitor, clade B (ovalbumin), member 4
SERPINB5	serpin peptidase inhibitor, clade B (ovalbumin), member 5
SERPINB6	serpin peptidase inhibitor, clade B (ovalbumin), member 6
SERPINB7	serpin peptidase inhibitor, clade B (ovalbumin), member 7
SERPINB8	serpin peptidase inhibitor, clade B (ovalbumin), member 8
SERPINB9	serpin peptidase inhibitor, clade B (ovalbumin), member 9
SERPINC1	serpin peptidase inhibitor, clade C (antithrombin), member 1
SERPIND1	serpin peptidase inhibitor, clade D (heparin cofactor), member 1
SERPINE1	serpin peptidase inhibitor, clade E (nexin, plasminogen activator inhibitor type 1), member 1
SERPINE2	serpin peptidase inhibitor, clade E (nexin, plasminogen activator inhibitor type 1), member 2
SERPINE3	serpin peptidase inhibitor, clade E (nexin, plasminogen activator inhibitor type 1), member 3
SERPINF1	serpin peptidase inhibitor, clade F (alpha-2 antiplasmin, pigment epithelium derived factor), member 1
SERPINF2	serpin peptidase inhibitor, clade F (alpha-2 antiplasmin, pigment epithelium derived factor), member 2
SERPING1	serpin peptidase inhibitor, clade G (C1 inhibitor), member 1
SERPINH1	serpin peptidase inhibitor, clade H (heat shock protein 47), member 1, (collagen binding protein 1)
SERPINI1	serpin peptidase inhibitor, clade I (neuroserpin), member 1
SERPINI2	serpin peptidase inhibitor, clade I (pancpin), member 2
SLPI	secretory leukocyte peptidase inhibitor
SPAM1	sperm adhesion molecule 1 (PH-20 hyaluronidase, zona pellucida binding)
ST14	suppression of tumorigenicity 14 (colon carcinoma)
SULF1	sulfatase 1
SULF2	sulfatase 2
TGM1	transglutaminase 1 (K polypeptide epidermal type I, protein-glutamine-gamma-glutamyltransferase)
TGM2	transglutaminase 2 (C polypeptide, protein-glutamine-gamma-glutamyltransferase)
TGM3	transglutaminase 3 (E polypeptide, protein-glutamine-gamma-glutamyltransferase)
TGM4	transglutaminase 4 (prostate)
TGM5	transglutaminase 5
TGM6	transglutaminase 6
TGM7	transglutaminase 7
TIMP1	TIMP metallopeptidase inhibitor 1
TIMP2	TIMP metallopeptidase inhibitor 2
TIMP3	TIMP metallopeptidase inhibitor 3
TIMP4	TIMP metallopeptidase inhibitor 4
TLL1	tolloid-like 1
TLL2	tolloid-like 2
TMPRSS15	protease, serine, 7 (enterokinase)
AMH	anti-Mullerian hormone
ANGPT1	angiopoietin 1
ANGPT2	angiopoietin 2
ANGPT4	angiopoietin 4
ANGPTL1	angiopoietin-like 1
ANGPTL2	angiopoietin-like 2
ANGPTL3	angiopoietin-like 3
ANGPTL4	angiopoietin-like 4
ANGPTL5	angiopoietin-like 5
ANGPTL6	angiopoietin-like 6
ANGPTL7	angiopoietin-like 7
AREG	amphiregulin
ARTN	artemin
BDNF	brain-derived neurotrophic factor
BMP10	bone morphogenetic protein 10
BMP15	bone morphogenetic protein 15
BMP2	bone morphogenetic protein 2
BMP3	bone morphogenetic protein 3
BMP4	bone morphogenetic protein 4
BMP5	bone morphogenetic protein 5
BMP6	bone morphogenetic protein 6
BMP7	bone morphogenetic protein 7
BMP8A	bone morphogenetic protein 8a
BMP8B	bone morphogenetic protein 8b
BRINP2	family with sequence similarity 5, member B
BRINP3	family with sequence similarity 5, member C
BTC	betacellulin
C1QTNF9B	C1q and tumor necrosis factor related protein 9B
CBLN1	cerebellin 1 precursor
CBLN2	cerebellin 2 precursor
CBLN3	cerebellin 3 precursor
CBLN4	cerebellin 4 precursor
CCBE1	collagen and calcium binding EGF domains 1
CCL1	chemokine (C-C motif) ligand 1
CCL11	chemokine (C-C motif) ligand 11
CCL13	chemokine (C-C motif) ligand 13
CCL14	chemokine (C-C motif) ligand 14
CCL15	chemokine (C-C motif) ligand 15
CCL16	chemokine (C-C motif) ligand 16
CCL17	chemokine (C-C motif) ligand 17
CCL18	chemokine (C-C motif) ligand 18 (pulmonary and activation-regulated)
CCL19	chemokine (C-C motif) ligand 19
CCL2	chemokine (C-C motif) ligand 2
CCL20	chemokine (C-C motif) ligand 20
CCL21	chemokine (C-C motif) ligand 21
CCL22	chemokine (C-C motif) ligand 22
CCL23	chemokine (C-C motif) ligand 23
CCL24	chemokine (C-C motif) ligand 24
CCL25	chemokine (C-C motif) ligand 25
CCL26	chemokine (C-C motif) ligand 26
CCL27	chemokine (C-C motif) ligand 27
CCL28	chemokine (C-C motif) ligand 28
CCL3	chemokine (C-C motif) ligand 3
CCL3L3	chemokine (C-C motif) ligand 3-like 3
CCL4	chemokine (C-C motif) ligand 4
CCL4L1	chemokine (C-C motif) ligand 4-like 1
CCL4L2	chemokine (C-C motif) ligand 4-like 2
CCL5	chemokine (C-C motif) ligand 5
CCL7	chemokine (C-C motif) ligand 7
CCL8	chemokine (C-C motif) ligand 8
CFC1	cripto, FRL-1, cryptic family 1
CFC1B	cripto, FRL-1, cryptic family 1B
CHRD	chordin
CHRDL1	chordin-like 1
CHRDL2	chordin-like 2
CLCF1	cardiotrophin-like cytokine factor 1
CNTF	ciliary neurotrophic factor
CRHBP	corticotropin releasing hormone binding protein
CRLF1	cytokine receptor-like factor 1
CRLF3	cytokine receptor-like factor 3
CRNN	cornulin
CSF1	colony stimulating factor 1 (macrophage)
CSF2	colony stimulating factor 2 (granulocyte-macrophage)
CSF3	colony stimulating factor 3 (granulocyte)
CSH1	chorionic somatomammotropin hormone 1 (placental lactogen)
CSH2	chorionic somatomammotropin hormone 2
CSHL1	chorionic somatomammotropin hormone-like 1
CTF1	cardiotrophin 1
CX3CL1	chemokine (C-X3-C motif) ligand 1
CXCL1	chemokine (C-X-C motif) ligand 1 (melanoma growth stimulating activity, alpha)
CXCL10	chemokine (C-X-C motif) ligand 10
CXCL11	chemokine (C-X-C motif) ligand 11
CXCL12	chemokine (C-X-C motif) ligand 12 (stromal cell-derived factor 1)
CXCL13	chemokine (C-X-C motif) ligand 13
CXCL14	chemokine (C-X-C motif) ligand 14
CXCL2	chemokine (C-X-C motif) ligand 2
CXCL3	chemokine (C-X-C motif) ligand 3
CXCL5	chemokine (C-X-C motif) ligand 5
CXCL6	chemokine (C-X-C motif) ligand 6 (granulocyte chemotactic protein 2)
CXCL8	interleukin 8
CXCL9	chemokine (C-X-C motif) ligand 9
DHH	desert hedgehog homolog (Drosophila)
EBI3	Epstein-Barr virus induced 3
EDA	ectodysplasin A
EGF	epidermal growth factor (beta-urogastrone)
EGFL6	EGF-like-domain, multiple 6
EGFL7	EGF-like-domain, multiple 7
EGFL8	EGF-like-domain, multiple 8
EPGN	epithelial mitogen homolog (mouse)
EPO	erythropoietin
EREG	epiregulin
FASLG	Fas ligand (TNF superfamily, member 6)
FGF1	fibroblast growth factor 1 (acidic)
FGF10	fibroblast growth factor 10
FGF11	fibroblast growth factor 11
FGF12	fibroblast growth factor 12
FGF13	fibroblast growth factor 13
FGF14	fibroblast growth factor 14
FGF16	fibroblast growth factor 16
FGF17	fibroblast growth factor 17
FGF18	fibroblast growth factor 18
FGF19	fibroblast growth factor 19
FGF2	fibroblast growth factor 2 (basic)
FGF20	fibroblast growth factor 20
FGF21	fibroblast growth factor 21
FGF22	fibroblast growth factor 22
FGF23	fibroblast growth factor 23
FGF3	fibroblast growth factor 3 (murine mammary tumor virus integration site (v-int-2) oncogene homolog)
FGF4	fibroblast growth factor 4
FGF5	fibroblast growth factor 5
FGF6	fibroblast growth factor 6
FGF7	fibroblast growth factor 7 (keratinocyte growth factor)
FGF8	fibroblast growth factor 8 (androgen-induced)
FGF9	fibroblast growth factor 9 (glia-activating factor)
FGFBP1	fibroblast growth factor binding protein 1
FGFBP2	fibroblast growth factor binding protein 2
FGFBP3	fibroblast growth factor binding protein 3
FIGF	c-fos induced growth factor (vascular endothelial growth factor D)
FLG	filaggrin
FLG2	filaggrin family member 2
FLT3LG	fms-related tyrosine kinase 3 ligand
FRZB	frizzled-related protein
FST	follistatin
FSTL1	follistatin-like 1
FSTL3	follistatin-like 3 (secreted glycoprotein)
GDF1	growth differentiation factor 1
GDF10	growth differentiation factor 10
GDF11	growth differentiation factor 11
GDF15	growth differentiation factor 15
GDF2	growth differentiation factor 2
GDF3	growth differentiation factor 3
GDF5	growth differentiation factor 5
GDF6	growth differentiation factor 6
GDF7	growth differentiation factor 7
GDF9	growth differentiation factor 9
GDNF	glial cell derived neurotrophic factor
GH1	growth hormone 1
GH2	growth hormone 2
HBEGF	heparin-binding EGF-like growth factor
HCFC1	host cell factor C1 (VP16-accessory protein)
HCFC2	host cell factor C2
HGF	hepatocyte growth factor (hepapoietin A; scatter factor)
HGFAC	HGF activator
HHIP	hedgehog interacting protein
HRNR	hornerin
IFNA1	interferon, alpha 1
IFNA10	interferon, alpha 10
IFNA13	interferon, alpha 13
IFNA14	interferon, alpha 14
IFNA16	interferon, alpha 16
IFNA17	interferon, alpha 17
IFNA2	interferon, alpha 2
IFNA21	interferon, alpha 21
IFNA4	interferon, alpha 4
IFNA5	interferon, alpha 5
IFNA6	interferon, alpha 6
IFNA7	interferon, alpha 7
IFNA8	interferon, alpha 8
IFNB1	interferon, beta 1, fibroblast
IFNE	interferon, epsilon
IFNG	interferon, gamma
IFNK	interferon, kappa
IFNW1	interferon, omega 1
IGF1	insulin-like growth factor 1 (somatomedin C)
IGF2	insulin-like growth factor 2 (somatomedin A)
IHH	Indian hedgehog homolog (Drosophila)
IL10	interleukin 10
IL11	interleukin 11
IL12A	interleukin 12A (natural killer cell stimulatory factor 1, cytotoxic lymphocyte maturation factor 1, p35)
IL12B	interleukin 12B (natural killer cell stimulatory factor 2, cytotoxic lymphocyte maturation factor 2, p40)
IL13	interleukin 13
IL15	interleukin 15
IL16	interleukin 16 (lymphocyte chemoattractant factor)
IL17A	interleukin 17A
IL17B	interleukin 17B
IL17C	interleukin 17C
IL17D	interleukin 17D
IL17F	interleukin 17F
IL18	interleukin 18 (interferon-gamma-inducing factor)
IL19	interleukin 19
IL1A	interleukin 1, alpha
IL1B	interleukin 1, beta
IL1F10	interleukin 1 family, member 10 (theta)
IL1F5	interleukin 1 family, member 5 (delta)
IL1F6	interleukin 1 family, member 6 (epsilon)
IL1F7	interleukin 1 family, member 7 (zeta)
IL1F8	interleukin 1 family, member 8 (eta)
IL1F9	interleukin 1 family, member 9
IL1RN	interleukin 1 receptor antagonist
IL2	interleukin 2
IL20	interleukin 20
IL22	interleukin 22
IL23A	interleukin 23, alpha subunit p19
IL24	interleukin 24
IL25	interleukin 25
IL26	interleukin 26
IL3	interleukin 3 (colony-stimulating factor, multiple)
IL34	interleukin 34
IL4	interleukin 4
IL5	interleukin 5 (colony-stimulating factor, eosinophil)
IL6	interleukin 6 (interferon, beta 2)
IL7	interleukin 7
IL9	interleukin 9
INHA	inhibin, alpha
INHBA	inhibin, beta A
INHBB	inhibin, beta B
INHBC	inhibin, beta C
INHBE	inhibin, beta E
INS	insulin
INS-IGF2	INS-IGF2 readthrough transcript
INSL3	insulin-like 3 (Leydig cell)
INSL5	insulin-like 5
INSL6	insulin-like 6
ISM1	isthmin 1 homolog (zebrafish)
ISM2	isthmin 2 homolog (zebrafish)
KITLG	KIT ligand
LEFTY1	left-right determination factor 1
LEFTY2	left-right determination factor 2
LEP	leptin
LIF	leukemia inhibitory factor (cholinergic differentiation factor)
LTA	lymphotoxin alpha (TNF superfamily, member 1)
LTB	lymphotoxin beta (TNF superfamily, member 3)
MDK	midkine (neurite growth-promoting factor 2)
MEGF10	multiple EGF-like-domains 10
MEGF11	multiple EGF-like-domains 11
MEGF6	multiple EGF-like-domains 6
MEGF8	multiple EGF-like-domains 8
MEGF9	multiple EGF-like-domains 9
MST1	macrophage stimulating 1 (hepatocyte growth factor-like)
MST1L	macrophage stimulating 1 (hepatocyte growth factor-like) pseudogene 9
MSTN	myostatin
NGF	nerve growth factor (beta polypeptide)
NODAL	nodal homolog (mouse)
NRG1	neuregulin 1
NRG2	neuregulin 2
NRG3	neuregulin 3
NRG4	neuregulin 4
NRTN	neurturin
NTF3	neurotrophin 3
NTF4	neurotrophin 4
OSM	oncostatin M
PDGFA	platelet-derived growth factor alpha polypeptide
PDGFB	platelet-derived growth factor beta polypeptide (simian sarcoma viral (v-sis) oncogene homolog)
PDGFC	platelet derived growth factor C
PDGFD	platelet derived growth factor D
PF4	platelet factor 4
PF4V1	platelet factor 4 variant 1
PGF	placental growth factor
PIK3IP1	phosphoinositide-3-kinase interacting protein 1
PPBP	pro-platelet basic protein (chemokine (C-X-C motif) ligand 7)
PRL	prolactin
PSPN	persephin
PTN	pleiotrophin
RPTN	repetin
S100A1	S100 calcium binding protein A1
S100A10	S100 calcium binding protein A10
S100A11	S100 calcium binding protein A11
S100A12	S100 calcium binding protein A12
S100A13	S100 calcium binding protein A13
S100A14	S100 calcium binding protein A14
S100A16	S100 calcium binding protein A16
S100A2	S100 calcium binding protein A2
S100A3	S100 calcium binding protein A3
S100A4	S100 calcium binding protein A4
S100A5	S100 calcium binding protein A5
S100A6	S100 calcium binding protein A6
S100A7	S100 calcium binding protein A7
S100A7A	S100 calcium binding protein A7A
S100A7L2	S100 calcium binding protein A7-like 2
S100A8	S100 calcium binding protein A8
S100A9	S100 calcium binding protein A9
S100B	S100 calcium binding protein B
S100G	S100 calcium binding protein G
S100P	S100 calcium binding protein P
S100Z	S100 calcium binding protein Z
SCUBE1	signal peptide, CUB domain, EGF-like 1
SCUBE2	signal peptide, CUB domain, EGF-like 2
SCUBE3	signal peptide, CUB domain, EGF-like 3
SFRP1	secreted frizzled-related protein 1
SFRP2	secreted frizzled-related protein 2
SFRP4	secreted frizzled-related protein 4
SFRP5	secreted frizzled-related protein 5
SHH	sonic hedgehog homolog (Drosophila)
TCHH	trichohyalin
TCHHL1	trichohyalin-like 1
TDGF1	teratocarcinoma-derived growth factor 1
TGFA	transforming growth factor, alpha
TGFB1	transforming growth factor, beta 1
TGFB2	transforming growth factor, beta 2
TGFB3	transforming growth factor, beta 3
THPO	thrombopoietin
TNF	tumor necrosis factor (TNF superfamily, member 2)
TNFSF10	tumor necrosis factor (ligand) superfamily, member 10
TNFSF11	tumor necrosis factor (ligand) superfamily, member 11
TNFSF12	tumor necrosis factor (ligand) superfamily, member 12
TNFSF13	tumor necrosis factor (ligand) superfamily, member 13
TNFSF13B	tumor necrosis factor (ligand) superfamily, member 13b
TNFSF14	tumor necrosis factor (ligand) superfamily, member 14
TNFSF15	tumor necrosis factor (ligand) superfamily, member 15
TNFSF18	tumor necrosis factor (ligand) superfamily, member 18
TNFSF4	tumor necrosis factor (ligand) superfamily, member 4
TNFSF8	tumor necrosis factor (ligand) superfamily, member 8
TNFSF9	tumor necrosis factor (ligand) superfamily, member 9
TPO	thyroid peroxidase
VEGFA	vascular endothelial growth factor A
VEGFB	vascular endothelial growth factor B
VEGFC	vascular endothelial growth factor C
VWC2	von Willebrand factor C domain containing 2
VWC2L	von Willebrand factor C domain-containing protein 2-like
WFIKKN1	WAP, follistatin/kazal, immunoglobulin, kunitz and netrin domain containing 1
WFIKKN2	WAP, follistatin/kazal, immunoglobulin, kunitz and netrin domain containing 2
WIF1	WNT inhibitory factor 1
WNT1	wingless-type MMTV integration site family, member 1
WNT10A	wingless-type MMTV integration site family, member 10A
WNT10B	wingless-type MMTV integration site family, member 10B
WNT11	wingless-type MMTV integration site family, member 11
WNT16	wingless-type MMTV integration site family, member 16
WNT2	wingless-type MMTV integration site family member 2
WNT2B	wingless-type MMTV integration site family, member 2B
WNT3	wingless-type MMTV integration site family, member 3
WNT3A	wingless-type MMTV integration site family, member 3A
WNT4	wingless-type MMTV integration site family, member 4
WNT5A	wingless-type MMTV integration site family, member 5A
WNT5B	wingless-type MMTV integration site family, member 5B
WNT6	wingless-type MMTV integration site family, member 6
WNT7A	wingless-type MMTV integration site family, member 7A
WNT7B	wingless-type MMTV integration site family, member 7B
WNT8A	wingless-type MMTV integration site family, member 8A
WNT8B	wingless-type MMTV integration site family, member 8B
WNT9A	wingless-type MMTV integration site family, member 9A
WNT9B	wingless-type MMTV integration site family, member 9B
XCL1	chemokine (C motif) ligand 1
XCL2	chemokine (C motif) ligand 2
ZFP91	zinc finger protein 91 homolog (mouse)
ADAM1A	ADAM metallopeptidase domain 1, pseudogene
ADAM21P1	ADAM metallopeptidase domain 21 pseudogene 1
ADAM3A	ADAM metallopeptidase domain 3A (cyritestin 1)
ADAM3B	ADAM metallopeptidase domain 3B (non-functional)
ADAM5	ADAM metallopeptidase domain 5, pseudogene
ADAM6	ADAM metallopeptidase domain 6 (pseudogene)
ANXA2P2	annexin A2 pseudogene 2
ANXA8L2	annexin A8-like 2
BPIFA4P	breast cancer and salivary gland expression gene
C17orf101	chromosome 17 open reading frame 101
COL6A4P1	collagen, type VI, alpha 4 pseudogene 1
COL6A4P2	collagen, type VI, alpha 4 pseudogene 2
CST9L2	Putative cystatin-9-like 2
CTF2P	cardiotrophin 2, pseudogene
CTSL3P	cathepsin L family member 3
CTSLP3	similar to Cathepsin L1
CTSLP6	cathepsin L-like 6
CTSLP7	similar to Putative cathepsin L-like protein 6
DMBT1P1	deleted in malignant brain tumors 1 pseudogene
EGFEM1P	chromosome 3 open reading frame 50
FGF7P2	fibroblast growth factor 7 pseudogene 2
gene_A6NLB4
HYALP1	hyaluronoglucosaminidase pseudogene 1
KGFLP1	keratinocyte growth factor-like protein 1
KGFLP2	keratinocyte growth factor-like protein 2
LOC400696	lectin, galactoside-binding, soluble, 14-like
LOC728715	similar to hCG38149
LPAL2	lipoprotein, Lp(a)-like 2 pseudogene
MBL1P	mannose-binding lectin (protein A) 1, pseudogene
MST1P2	macrophage stimulating 1 (hepatocyte growth factor-like) pseudogene 2
NCRNA00083	non-protein coding RNA 83
NEPNP	nephrocan, pseudogene
NTF6B	neurotrophin 6 beta (pseudogene)
OVOS1	UP:Ovostatin 1
OVOS2	UP:Ovostatin 2
PPBPP1	pro-platelet basic protein-like 1
PRSS3P1	trypsinogen B
SERPINA13P	serpin peptidase inhibitor, clade A (alpha-1 antiproteinase, antitrypsin), member 13 (pseudogene)
TNFSF12-TNFSF13	TNFSF12-TNFSF13 readthrough
TNXA	tenascin XA pseudogene
UNQ5830	AILT5830
